# Supplementary material for: 2D Flower-like CdS@Co/Mo-MOF as Co-Reaction Accelerator of g-C3N4-Based Electrochemiluminescence Sensor for Chlorpromazine Hydrochloride
Source: Biosensors (Basel). 2024 Dec 2;14(12):586. doi: 10.3390/bios14120586 (PMC11674348; doi:10.3390/bios14120586)
Supplement: Supplementary file 1 [file biosensors-14-00586-s001.zip]

Archive with 1 entries (1 files):
- biosensors-3283440-supplementary.pdf
